# Supplementary material for: Multilocus Sequence Types and Antimicrobial Resistance of Campylobacter jejuni and C. coli Isolates of Human Patients From Beijing, China, 2017–2018
Source: Front Microbiol. 2020 Oct 19;11:554784. doi: 10.3389/fmicb.2020.554784 (PMC7604515; doi:10.3389/fmicb.2020.554784)
Supplement: Supplementary file 3 [file Data_Sheet_1.xls]

## Sheet: Sheet1
Isolates	Campylobacter spp.	MLST ST	MLST CC	aspA	glnA	gltA	glyA	pgm	tkt	uncA
BJCDCCC134	C. coli	825	ST-828 complex	33	39	30	82	113	47	17
BJCDCCC147	C. coli	825	ST-828 complex	33	39	30	82	113	47	17
BJCDCCC151	C. coli	825	ST-828 complex	33	39	30	82	113	47	17
BJCDCCC160	C. coli	827	ST-828 complex	33	39	30	82	104	56	17
BJCDCCC019	C. coli	828	ST-828 complex	33	39	30	82	104	43	17
BJCDCCC072	C. coli	830	ST-828 complex	33	39	30	79	104	47	17
BJCDCCC141	C. coli	872	ST-828 complex	33	39	30	82	113	44	17
BJCDCCC146	C. coli	872	ST-828 complex	33	39	30	82	113	44	17
BJCDCCC148	C. coli	872	ST-828 complex	33	39	30	82	113	44	17
BJCDCCC247	C. coli	872	ST-828 complex	33	39	30	82	113	44	17
BJCDCCC233	C. coli	1055	ST-828 complex	33	39	30	82	104	47	17
BJCDCCC244	C. coli	1055	ST-828 complex	33	39	30	82	104	47	17
BJCDCCC256	C. coli	1055	ST-828 complex	33	39	30	82	104	47	17
BJCDCCC192	C. coli	1107	ST-828 complex	33	38	30	82	104	44	36
BJCDCCC169	C. coli	1464	ST-828 complex	33	39	30	82	104	117	17
BJCDCCC278	C. coli	1563	ST-828 complex	33	38	30	82	113	43	17
BJCDCCC043	C. coli	1586	ST-828 complex	33	176	30	82	113	43	17
BJCDCCC174	C. coli	1664	ST-828 complex	53	39	30	82	104	35	36
BJCDCCC251	C. coli	3753	ST-828 complex	33	176	30	82	104	43	17
BJCDCCC254	C. coli	3753	ST-828 complex	33	176	30	82	104	43	17
BJCDCCC140	C. coli	6184	ST-828 complex	32	39	30	82	113	43	17
BJCDCCC142	C. coli	7468	ST-828 complex	33	39	30	544	113	547	17
BJCDCCC126	C. coli	9227	ST-828 complex	33	39	30	546	104	43	17
BJCDCCC128	C. coli	9227	ST-828 complex	33	39	30	546	104	43	17
BJCDCCC152	C. coli	9227	ST-828 complex	33	39	30	546	104	43	17
BJCDCCC167	C. coli	9227	ST-828 complex	33	39	30	546	104	43	17
BJCDCCC184	C. coli	9227	ST-828 complex	33	39	30	546	104	43	17
BJCDCCC185	C. coli	9227	ST-828 complex	33	39	30	546	104	43	17
BJCDCCC107	C. coli	9976	ST-828 complex	33	39	631	544	104	43	17
BJCDCCC196	C. coli	9987	ST-828 complex	33	39	30	140	113	44	17
BJCDCCC197	C. coli	1661		32	39	30	79	113	47	17
BJCDCCC267	C. coli	1661		32	39	30	79	113	47	17
BJCDCCC014	C. coli	2737		53	38	30	82	104	44	36
BJCDCCC112	C. coli	3859		33	38	30	167	104	44	36
BJCDCCC162	C. coli	8354		53	38	44	82	104	35	36
BJCDCCC066	C. coli	9974		32	39	30	82	1029	47	139
BJCDCCJ272	C. jejuni	5	ST-353 complex	7	2	5	2	10	3	6
BJCDCCJ264	C. jejuni	9949	ST-1332 complex	2	1	4	28	470	25	58
BJCDCCJ106	C. jejuni	227	ST-206 complex	2	4	5	2	2	1	5
BJCDCCJ161	C. jejuni	572	ST-206 complex	62	4	5	2	2	1	5
BJCDCCJ013	C. jejuni	2282	ST-206 complex	2	84	5	68	2	1	5
BJCDCCJ055	C. jejuni	19	ST-21 complex	2	1	5	3	2	1	5
BJCDCCJ168	C. jejuni	21	ST-21 complex	2	1	1	3	2	1	5
BJCDCCJ194	C. jejuni	50	ST-21 complex	2	1	12	3	2	1	5
BJCDCCJ283	C. jejuni	298	ST-21 complex	9	1	12	3	2	1	5
BJCDCCJ114	C. jejuni	760	ST-21 complex	2	1	52	3	2	100	5
BJCDCCJ119	C. jejuni	760	ST-21 complex	2	1	52	3	2	100	5
BJCDCCJ123	C. jejuni	760	ST-21 complex	2	1	52	3	2	100	5
BJCDCCJ164	C. jejuni	760	ST-21 complex	2	1	52	3	2	100	5
BJCDCCJ226	C. jejuni	760	ST-21 complex	2	1	52	3	2	100	5
BJCDCCJ227	C. jejuni	760	ST-21 complex	2	1	52	3	2	100	5
BJCDCCJ275	C. jejuni	760	ST-21 complex	2	1	52	3	2	100	5
BJCDCCJ009	C. jejuni	760	ST-21 complex	2	1	52	3	2	100	5
BJCDCCJ011	C. jejuni	760	ST-21 complex	2	1	52	3	2	100	5
BJCDCCJ165	C. jejuni	883	ST-21 complex	2	17	2	3	2	1	5
BJCDCCJ166	C. jejuni	883	ST-21 complex	2	17	2	3	2	1	5
BJCDCCJ238	C. jejuni	1811	ST-21 complex	2	4	12	3	2	1	5
BJCDCCJ018	C. jejuni	1811	ST-21 complex	2	4	12	3	2	1	5
BJCDCCJ052	C. jejuni	3597	ST-21 complex	2	2	2	3	2	3	5
BJCDCCJ173	C. jejuni	4062	ST-21 complex	2	27	1	4	19	1	5
BJCDCCJ183	C. jejuni	4062	ST-21 complex	2	27	1	4	19	1	5
BJCDCCJ281	C. jejuni	4062	ST-21 complex	2	27	1	4	19	1	5
BJCDCCJ121	C. jejuni	4253	ST-21 complex	2	17	52	3	2	1	5
BJCDCCJ031	C. jejuni	4253	ST-21 complex	2	17	52	3	2	1	5
BJCDCCJ016	C. jejuni	4526	ST-21 complex	2	17	2	3	2	1	301
BJCDCCJ104	C. jejuni	6500	ST-21 complex	2	1	52	3	23	100	5
BJCDCCJ149	C. jejuni	6500	ST-21 complex	2	1	52	3	23	100	5
BJCDCCJ248	C. jejuni	6500	ST-21 complex	2	1	52	3	23	100	5
BJCDCCJ265	C. jejuni	6500	ST-21 complex	2	1	52	3	23	100	5
BJCDCCJ032	C. jejuni	6500	ST-21 complex	2	1	52	3	23	100	5
BJCDCCJ045	C. jejuni	6500	ST-21 complex	2	1	52	3	23	100	5
BJCDCCJ056	C. jejuni	6500	ST-21 complex	2	1	52	3	23	100	5
BJCDCCJ051	C. jejuni	6684	ST-21 complex	2	4	12	3	127	1	5
BJCDCCJ268	C. jejuni	6899	ST-21 complex	2	17	2	49	2	1	5
BJCDCCJ021	C. jejuni	6899	ST-21 complex	2	17	2	49	2	1	5
BJCDCCJ186	C. jejuni	8261	ST-21 complex	2	609	12	3	2	3	5
BJCDCCJ221	C. jejuni	8261	ST-21 complex	2	609	12	3	2	3	5
BJCDCCJ035	C. jejuni	8261	ST-21 complex	2	609	12	3	2	3	5
BJCDCCJ039	C. jejuni	8261	ST-21 complex	2	609	12	3	2	3	5
BJCDCCJ158	C. jejuni	9226	ST-21 complex	2	1	2	3	127	1	5
BJCDCCJ200	C. jejuni	9226	ST-21 complex	2	1	2	3	127	1	5
BJCDCCJ246	C. jejuni	9950	ST-21 complex	2	1	52	3	74	100	5
BJCDCCJ115	C. jejuni	9960	ST-21 complex	2	1	42	3	2	3	5
BJCDCCJ145	C. jejuni	22	ST-22 complex	1	3	6	4	3	3	3
BJCDCCJ237	C. jejuni	22	ST-22 complex	1	3	6	4	3	3	3
BJCDCCJ017	C. jejuni	22	ST-22 complex	1	3	6	4	3	3	3
BJCDCCJ024	C. jejuni	22	ST-22 complex	1	3	6	4	3	3	3
BJCDCCJ046	C. jejuni	22	ST-22 complex	1	3	6	4	3	3	3
BJCDCCJ050	C. jejuni	22	ST-22 complex	1	3	6	4	3	3	3
BJCDCCJ061	C. jejuni	22	ST-22 complex	1	3	6	4	3	3	3
BJCDCCJ070	C. jejuni	22	ST-22 complex	1	3	6	4	3	3	3
BJCDCCJ071	C. jejuni	22	ST-22 complex	1	3	6	4	3	3	3
BJCDCCJ127	C. jejuni	824	ST-257 complex	9	2	2	2	11	5	6
BJCDCCJ124	C. jejuni	990	ST-257 complex	9	2	4	62	4	133	6
BJCDCCJ280	C. jejuni	990	ST-257 complex	9	2	4	62	4	133	6
BJCDCCJ064	C. jejuni	990	ST-257 complex	9	2	4	62	4	133	6
BJCDCCJ241	C. jejuni	9951	ST-257 complex	1	2	10	62	4	5	6
BJCDCCJ189	C. jejuni	244	ST-283 complex	2	7	10	4	42	51	1
BJCDCCJ228	C. jejuni	4063	ST-283 complex	166	7	10	4	42	51	1
BJCDCCJ163	C. jejuni	1953	ST-353 complex	7	17	2	2	86	3	1
BJCDCCJ034	C. jejuni	1953	ST-353 complex	7	17	2	2	86	3	1
BJCDCCJ125	C. jejuni	2132	ST-353 complex	7	2	5	2	2	3	6
BJCDCCJ008	C. jejuni	2132	ST-353 complex	7	2	5	2	2	3	6
BJCDCCJ113	C. jejuni	5864	ST-353 complex	7	114	52	2	13	3	6
BJCDCCJ105	C. jejuni	354	ST-354 complex	8	10	2	2	11	12	6
BJCDCCJ204	C. jejuni	354	ST-354 complex	8	10	2	2	11	12	6
BJCDCCJ269	C. jejuni	354	ST-354 complex	8	10	2	2	11	12	6
BJCDCCJ131	C. jejuni	653	ST-354 complex	9	17	2	2	11	12	6
BJCDCCJ187	C. jejuni	653	ST-354 complex	9	17	2	2	11	12	6
BJCDCCJ209	C. jejuni	653	ST-354 complex	9	17	2	2	11	12	6
BJCDCCJ210	C. jejuni	653	ST-354 complex	9	17	2	2	11	12	6
BJCDCCJ007	C. jejuni	653	ST-354 complex	9	17	2	2	11	12	6
BJCDCCJ059	C. jejuni	653	ST-354 complex	9	17	2	2	11	12	6
BJCDCCJ180	C. jejuni	1723	ST-354 complex	8	17	2	2	11	12	6
BJCDCCJ116	C. jejuni	2988	ST-354 complex	8	10	2	2	10	12	6
BJCDCCJ117	C. jejuni	2988	ST-354 complex	8	10	2	2	10	12	6
BJCDCCJ229	C. jejuni	2988	ST-354 complex	8	10	2	2	10	12	6
BJCDCCJ193	C. jejuni	4259	ST-354 complex	8	10	2	2	13	12	6
BJCDCCJ215	C. jejuni	4259	ST-354 complex	8	10	2	2	13	12	6
BJCDCCJ219	C. jejuni	4259	ST-354 complex	8	10	2	2	13	12	6
BJCDCCJ277	C. jejuni	4259	ST-354 complex	8	10	2	2	13	12	6
BJCDCCJ065	C. jejuni	2123	ST-362 complex	1	2	42	4	2	25	8
BJCDCCJ120	C. jejuni	403	ST-403 complex	10	27	16	19	10	5	7
BJCDCCJ130	C. jejuni	403	ST-403 complex	10	27	16	19	10	5	7
BJCDCCJ239	C. jejuni	403	ST-403 complex	10	27	16	19	10	5	7
BJCDCCJ069	C. jejuni	403	ST-403 complex	10	27	16	19	10	5	7
BJCDCCJ171	C. jejuni	8003	ST-403 complex	10	592	59	19	10	5	7
BJCDCCJ049	C. jejuni	9254	ST-403 complex	10	610	59	44	10	5	7
BJCDCCJ214	C. jejuni	42	ST-42 complex	1	2	3	4	5	9	3
BJCDCCJ054	C. jejuni	42	ST-42 complex	1	2	3	4	5	9	3
BJCDCCJ179	C. jejuni	7924	ST-42 complex	1	2	42	4	5	9	467
BJCDCCJ222	C. jejuni	9972	ST-42 complex	1	2	42	4	1025	9	467
BJCDCCJ110	C. jejuni	51	ST-443 complex	7	17	2	15	23	3	12
BJCDCCJ111	C. jejuni	51	ST-443 complex	7	17	2	15	23	3	12
BJCDCCJ249	C. jejuni	51	ST-443 complex	7	17	2	15	23	3	12
BJCDCCJ213	C. jejuni	1078	ST-443 complex	7	17	2	15	86	3	1
BJCDCCJ211	C. jejuni	6522	ST-443 complex	24	17	389	10	23	3	12
BJCDCCJ122	C. jejuni	45	ST-45 complex	4	7	10	4	1	7	1
BJCDCCJ057	C. jejuni	45	ST-45 complex	4	7	10	4	1	7	1
BJCDCCJ255	C. jejuni	137	ST-45 complex	4	7	10	4	42	7	1
BJCDCCJ202	C. jejuni	538	ST-45 complex	4	7	10	4	42	25	1
BJCDCCJ253	C. jejuni	538	ST-45 complex	4	7	10	4	42	25	1
BJCDCCJ252	C. jejuni	583	ST-45 complex	4	7	10	4	42	51	1
BJCDCCJ175	C. jejuni	3456	ST-45 complex	4	7	12	4	1	7	1
BJCDCCJ190	C. jejuni	6043	ST-45 complex	4	7	10	4	127	7	1
BJCDCCJ067	C. jejuni	460	ST-460 complex	24	30	2	2	89	59	6
BJCDCCJ177	C. jejuni	464	ST-464 complex	24	2	2	2	10	3	1
BJCDCCJ010	C. jejuni	464	ST-464 complex	24	2	2	2	10	3	1
BJCDCCJ012	C. jejuni	464	ST-464 complex	24	2	2	2	10	3	1
BJCDCCJ040	C. jejuni	464	ST-464 complex	24	2	2	2	10	3	1
BJCDCCJ068	C. jejuni	464	ST-464 complex	24	2	2	2	10	3	1
BJCDCCJ139	C. jejuni	4108	ST-464 complex	24	2	2	2	11	3	1
BJCDCCJ181	C. jejuni	5000	ST-464 complex	24	2	52	2	10	3	1
BJCDCCJ234	C. jejuni	7268	ST-464 complex	7	2	358	2	188	3	1
BJCDCCJ271	C. jejuni	7268	ST-464 complex	7	2	358	2	188	3	1
BJCDCCJ047	C. jejuni	7268	ST-464 complex	7	2	358	2	188	3	1
BJCDCCJ263	C. jejuni	8915	ST-464 complex	24	526	2	2	11	3	1
BJCDCCJ159	C. jejuni	10002	ST-464 complex	24	2	2	2	10	3	662
BJCDCCJ053	C. jejuni	918	ST-48 complex	2	4	1	4	19	1	5
BJCDCCJ062	C. jejuni	918	ST-48 complex	2	4	1	4	19	1	5
BJCDCCJ176	C. jejuni	6959	ST-48 complex	2	4	1	4	19	1	333
BJCDCCJ023	C. jejuni	6959	ST-48 complex	2	4	1	4	19	1	333
BJCDCCJ135	C. jejuni	49	ST-49 complex	3	1	5	17	11	11	6
BJCDCCJ058	C. jejuni	49	ST-49 complex	3	1	5	17	11	11	6
BJCDCCJ182	C. jejuni	4624	ST-49 complex	3	1	5	10	11	68	6
BJCDCCJ037	C. jejuni	9634	ST-49 complex	91	1	5	10	974	11	6
BJCDCCJ038	C. jejuni	9634	ST-49 complex	91	1	5	10	974	11	6
BJCDCCJ155	C. jejuni	508	ST-508 complex	1	6	60	24	12	28	1
BJCDCCJ137	C. jejuni	52	ST-52 complex	9	25	2	10	22	3	6
BJCDCCJ274	C. jejuni	52	ST-52 complex	9	25	2	10	22	3	6
BJCDCCJ203	C. jejuni	161	ST-52 complex	14	21	2	10	86	3	6
BJCDCCJ232	C. jejuni	161	ST-52 complex	14	21	2	10	86	3	6
BJCDCCJ015	C. jejuni	161	ST-52 complex	14	21	2	10	86	3	6
BJCDCCJ188	C. jejuni	4263	ST-52 complex	14	21	2	10	23	3	6
BJCDCCJ191	C. jejuni	4263	ST-52 complex	14	21	2	10	23	3	6
BJCDCCJ250	C. jejuni	9620	ST-52 complex	9	2	2	10	22	3	5
BJCDCCJ036	C. jejuni	305	ST-574 complex	9	53	2	10	11	3	3
BJCDCCJ042	C. jejuni	305	ST-574 complex	9	53	2	10	11	3	3
BJCDCCJ060	C. jejuni	305	ST-574 complex	9	53	2	10	11	3	3
BJCDCCJ108	C. jejuni	2140	ST-574 complex	9	53	2	53	11	3	3
BJCDCCJ199	C. jejuni	2140	ST-574 complex	9	53	2	53	11	3	3
BJCDCCJ220	C. jejuni	2140	ST-574 complex	9	53	2	53	11	3	3
BJCDCCJ033	C. jejuni	2140	ST-574 complex	9	53	2	53	11	3	3
BJCDCCJ223	C. jejuni	2145	ST-574 complex	9	53	5	10	2	3	3
BJCDCCJ103	C. jejuni	9948	ST-574 complex	9	731	5	10	11	3	3
BJCDCCJ279	C. jejuni	9948	ST-574 complex	9	731	5	10	11	3	3
BJCDCCJ154	C. jejuni	9955	ST-574 complex	9	53	2	10	13	3	3
BJCDCCJ109	C. jejuni	9621	ST-607 complex	8	2	27	751	22	3	1
BJCDCCJ150	C. jejuni	61	ST-61 complex	1	4	2	2	6	3	17
BJCDCCJ178	C. jejuni	441		7	1	2	83	2	3	6
BJCDCCJ245	C. jejuni	441		7	1	2	83	2	3	6
BJCDCCJ020	C. jejuni	441		7	1	2	83	2	3	6
BJCDCCJ044	C. jejuni	441		7	1	2	83	2	3	6
BJCDCCJ025	C. jejuni	2083		8	2	2	212	309	253	147
BJCDCCJ212	C. jejuni	2133		55	21	2	71	11	37	3
BJCDCCJ276	C. jejuni	2133		55	21	2	71	11	37	3
BJCDCCJ282	C. jejuni	2133		55	21	2	71	11	37	3
BJCDCCJ129	C. jejuni	2274		9	17	5	10	350	3	3
BJCDCCJ242	C. jejuni	2274		9	17	5	10	350	3	3
BJCDCCJ207	C. jejuni	2328		8	2	2	212	153	253	147
BJCDCCJ235	C. jejuni	2328		8	2	2	212	153	253	147
BJCDCCJ022	C. jejuni	2328		8	2	2	212	153	253	147
BJCDCCJ170	C. jejuni	3578		180	194	2	213	19	231	147
BJCDCCJ261	C. jejuni	3578		180	194	2	213	19	231	147
BJCDCCJ262	C. jejuni	3578		180	194	2	213	19	231	147
BJCDCCJ048	C. jejuni	3578		180	194	2	213	19	231	147
BJCDCCJ118	C. jejuni	4258		2	2	2	10	10	59	5
BJCDCCJ205	C. jejuni	4258		2	2	2	10	10	59	5
BJCDCCJ225	C. jejuni	4258		2	2	2	10	10	59	5
BJCDCCJ236	C. jejuni	4258		2	2	2	10	10	59	5
BJCDCCJ132	C. jejuni	4268		60	69	52	10	90	3	6
BJCDCCJ026	C. jejuni	4268		60	69	52	10	90	3	6
BJCDCCJ208	C. jejuni	4327		24	2	2	72	22	406	6
BJCDCCJ273	C. jejuni	4327		24	2	2	72	22	406	6
BJCDCCJ230	C. jejuni	5229		8	2	2	212	10	253	147
BJCDCCJ231	C. jejuni	5229		8	2	2	212	10	253	147
BJCDCCJ260	C. jejuni	5869		8	2	2	212	22	253	147
BJCDCCJ041	C. jejuni	6077		7	71	5	62	22	67	26
BJCDCCJ195	C. jejuni	6607		9	22	173	146	11	3	6
BJCDCCJ138	C. jejuni	6696		24	2	2	72	127	405	6
BJCDCCJ198	C. jejuni	8881		8	2	2	212	894	253	147
BJCDCCJ270	C. jejuni	9079		9	78	42	4	11	12	8
BJCDCCJ027	C. jejuni	9079		9	78	42	4	11	12	8
BJCDCCJ028	C. jejuni	9079		9	78	42	4	11	12	8
BJCDCCJ029	C. jejuni	9079		9	78	42	4	11	12	8
BJCDCCJ030	C. jejuni	9079		9	78	42	4	11	12	8
BJCDCCJ172	C. jejuni	9902		22	490	52	26	23	24	412
BJCDCCJ240	C. jejuni	9952		2	1	2	26	127	29	35
BJCDCCJ224	C. jejuni	9953		8	61	80	144	220	772	533
BJCDCCJ206	C. jejuni	9954		8	71	5	62	11	67	6
BJCDCCJ153	C. jejuni	9956		2	609	12	3	11	3	5
BJCDCCJ136	C. jejuni	9958		14	21	2	10	127	289	6
BJCDCCJ133	C. jejuni	9959		37	367	292	28	127	25	541
BJCDCCJ006	C. jejuni	9975		7	71	5	62	1028	67	26
BJCDCCJ063	C. jejuni	9991		9	2	2	6	11	133	6
BJCDCCJ243	C. jejuni	10001		37	367	632	28	127	29	541
